# Supplementary material for: A Tale of 12 Tails: Katanin Severing Activity Affected by Carboxy-Terminal Tail Sequences
Source: Biomolecules. 2023 Mar 30;13(4):620. doi: 10.3390/biom13040620 (PMC10136189; doi:10.3390/biom13040620)
Supplement: Supplementary file 1 [file biomolecules-13-00620-s001.zip]

Archive with 28 entries (27 files):
- SI/
- SI/Movie9-Beta4b.avi
- __MACOSX/SI/._Movie9-Beta4b.avi
- SI/Movie6-Alpha1-YE.avi
- __MACOSX/SI/._Movie6-Alpha1-YE.avi
- SI/Movie5-Alpha1-Y.avi
- __MACOSX/SI/._Movie5-Alpha1-Y.avi
- SI/Lindsay-Biomolecules-SI-R2.pdf
- __MACOSX/SI/._Lindsay-Biomolecules-SI-R2.pdf
- SI/Movie2-Tubulin.avi
- SI/Movie8-Beta3.avi
- __MACOSX/SI/._Movie8-Beta3.avi
- SI/Movie1-Controls.avi
- __MACOSX/SI/._Movie1-Controls.avi
- SI/Movie7-Beta2a.avi
- __MACOSX/SI/._Movie7-Beta2a.avi
- SI/Movie12-E10.avi
- __MACOSX/SI/._Movie12-E10.avi
- SI/Movie10-Alpha1-Y+F.avi
- __MACOSX/SI/._Movie10-Alpha1-Y+F.avi
- SI/Movie3-Alpha1.avi
- __MACOSX/SI/._Movie3-Alpha1.avi
- SI/Movie13-D10.avi
- __MACOSX/SI/._Movie13-D10.avi
- SI/Movie11-Beta5-A+Y.avi
- __MACOSX/SI/._Movie11-Beta5-A+Y.avi
- SI/Movie4-Beta5.avi
- __MACOSX/SI/._Movie4-Beta5.avi
